# Supplementary material for: G4 Matters—The Influence of G-Quadruplex Structural Elements on the Antiproliferative Properties of G-Rich Oligonucleotides
Source: Int J Mol Sci. 2021 May 6;22(9):4941. doi: 10.3390/ijms22094941 (PMC8125755; doi:10.3390/ijms22094941)
Supplement: Supplementary file 1 [file ijms-22-04941-s001.zip]

Archive with 1 entries (1 files):
- ijms-1196093-supplementary.pdf
